# Supplementary material for: Enabling Factors, Barriers, and Perceptions of Pneumococcal Vaccination Strategy Implementation: A Qualitative Study
Source: Vaccines (Basel). 2022 Jul 21;10(7):1164. doi: 10.3390/vaccines10071164 (PMC9315707; doi:10.3390/vaccines10071164)
Supplement: Supplementary file 1 [file vaccines-10-01164-s001.zip]

Archive with 1 entries (1 files):
- vaccines-1783578-supplementary.pdf
